# Supplementary material for: The herpesviral antagonist m152 reveals differential activation of STING‐dependent IRF and NF‐κB signaling and STING's dual role during MCMV infection
Source: EMBO J. 2019 Jan 29;38(5):e100983. doi: 10.15252/embj.2018100983 (PMC6396373; doi:10.15252/embj.2018100983)
Supplement: Supplementary file 3 — Source Data for Expanded View and Appendix [file EMBJ-38-e100983-s008.zip]

Archive with 2 entries (2 files):
- Source_Data_Appendix_Figure_S2A,B,C_and_S5_.zip
- Source_Data_Fig_EV3_and_EV3.zip
